# Supplementary material for: Family-wide analysis of human macrodomains reveals novel activities and identifies PARG as most efficient ADPr-RNA hydrolase
Source: Commun Biol. 2025 Mar 18;8:453. doi: 10.1038/s42003-025-07901-7 (PMC11920425; doi:10.1038/s42003-025-07901-7)
Supplement: Supplementary file 4 — Supplementary Data 2 [file 42003_2025_7901_MOESM4_ESM.xlsx]

## Sheet: Supplementary figure 1
AMP calibration curve
	AMP [uM]	Measurement 1	Measurement 2	Measurement 3	Mean	Stand. Dev.
	10	217133	290858	293449	267147	43332.5
	5	66327	70577	106795	81233	22239.1
	2.5	13383	19300	28389	20357.3	7558.67
	1.25	2464	4553	7706	4907.67	2638.94
Mean	4.6875
Median	3.75
		Ser								Arg								Cys
		Measurement 1	Measurement 2	Measurement 3	Mean	Decapped AMP [uM]	% of ADPr-Peptide Hydrolysed			Measurement 1	Measurement 2	Measurement 3	Mean	Decapped AMP [uM]	% of ADPr-Peptide Hydrolysed			Measurement 1	Measurement 2	Measurement 3	Mean	Decapped AMP [uM]	% of ADPr-Peptide Hydrolysed
1	no Hydrolase	530	84	55	223	0	0	1	no Hydrolase	2036	3305	3305	2882	0	0	1	no Hydrolase	5972	1918	3945	3945	0.924747	9.24747
2	MACROD1	86	77	108	90.3333	0	0	2	MACROD1	1260	1037	1378	1225	0	0	2	MACROD1	1368	4328	2848	2848	0.883471	8.83471
3	MACROD2	188	221	271	226.667	0.784839	7.84839	3	MACROD2	7800	5900	7611	7103.67	1.0436	10.436	3	MACROD2	3474	2903	3188.5	3188.5	0.896282	8.96282
4	TARG1	1710	1751	1730.5	1730.5	0.841423	8.41423	4	TARG1	4510	4818	4609	4645.67	0.951111	9.51111	4	TARG1	965	816	890.5	890.5	0.809817	8.09817
5	PARGcat	793	300	286	459.667	0.793606	7.93606	5	PARGcat	862	635	840	779	0	0	5	PARGcat	703	1413	1058	1058	0.816119	8.16119
6	LAP3	110	175	203	162.667	0	0	6	LAP3	8431	12907	9002	10113.3	1.15684	11.5684	6	LAP3	3851	3360	3605.5	3605.5	0.911973	9.11973
7	PARP9macro1	209	143	305	219	0	0	7	PARP9macro1	2308	2563	1983	2284.67	0	0	7	PARP9macro1	373	404	388.5	388.5	0.790928	7.90928
8	PARP9macro2	2209	1076	990	1425	0.829928	8.29928	8	PARP9macro2	2672	3104	3054	2943.33	0.887058	8.87058	8	PARP9macro2	985	1027	1006	1006	0.814163	8.14163
9	PARP14macro1	235	111	103	149.667	0	0	9	PARP14macro1	8198	6634	6418	7083.33	1.04283	10.4283	9	PARP14macro1	2821	1226	2023.5	2023.5	0.852448	8.52448
10	PARP14macro2	119	178	352	216.333	0	0	10	PARP14macro2	2253	2001	2253	2169	0	0	10	PARP14macro2	482	440	461	461	0.793656	7.93656
11	PARP14macro3	1652	1656	1999	1769	0.842872	8.42872	11	PARP14macro3	4929	5261	7713	5967.67	1.00085	10.0085	11	PARP14macro3	1147	1153	1150	1150	0.819581	8.19581
12	PARP15macro2	256	110	140	168.667	0	0	12	PARP15macro2	5154	5708	6704	5855.33	0.996626	9.96626	12	PARP15macro2	1018	1782	1400	1400	0.828987	8.28987
14	ARH1	101	82	67	83.3333	0	0	14	ARH1	177852	150736	148591	159060	6.76117	67.6117	14	ARH1	378	311	344.5	344.5	0.789273	7.89273
15	ARH2	443	596	2301	1113.33	0.818201	8.18201	15	ARH2	10544	5398	11830	9257.33	1.12463	11.2463	15	ARH2	768	1555	1161.5	1161.5	0.820014	8.20014
16	ARH3	90287	77857	107113	91752.3	4.22863	42.2863	16	ARH3	5977	1663	2059	3233	0.897957	8.97957	16	ARH3	1519	1487	1503	1503	0.832863	8.32863
							Ser	StdevSer	Arg	StdevArg	Cys	StDevCys
						no hydrolase	223	266.265	2882	732.657	3945	2027
						MACROD1	90.3333	15.9478	1225	173.173	2848	1480
						MACROD2	226.667	41.7892	7103.67	1046.68	3188.5	285.5
						TARG1	1730.5	20.5	4645.67	157.24	890.5	74.5
						PARGcat	459.667	288.76	779	125.192	1058	355
						LAP3	162.667	47.7109	10113.3	2436.17	3605.5	245.5
						PARP9macro1	219	81.4616	2284.67	290.703	388.5	15.5
						PARP9macro2	1425	680.324	2943.33	236.308	1006	21
						PARP14macro1	149.667	74.009	7083.33	971.352	2023.5	797.5
						PARP14macro2	216.333	121.138	2169	145.492	461	21
						PARP14macro3	1769	199.196	5967.67	1520.59	1150	3
						PARP15macro2	168.667	77.106	5855.33	785.433	1400	382
						ARH1	83.3333	17.0392	159060	16309.9	344.5	33.5
						ARH2	1113.33	1031.39	9257.33	3403.57	1161.5	393.5
						ARH3	91752.3	14682.9	3233	2384.61	1503	16

## Sheet: Figure 3f
RZ_14A					RZ_13A
Samples (Total RNA) + NUDT5	Treatment	RLU			Samples (Total RNA) + NUDT5	Treatment	RLU
Ser-ADPr	non treated	15	28		Ser-ADPr	non treated	70
Cys-ADPr	non treated	19	161		Cys-ADPr	non treated	353
n/a	non treated	24	35		Glu-ADPr	non treated	19147
no peptide	non treated	278	305		n/a	non treated	318
Ser-ADPr	ARH3	15692	14011		Ser-ADPr	PARP14macro2	72
Cys-ADPr	ARH3	444	392		Cys-ADPr	PARP14macro2	302
n/a	ARH3	5100	4189		Glu-ADPr	PARP14macro2	18294
no peptide	ARH3	102	83		n/a	PARP14macro2	349
Ser-ADPr	SpyD	107	137		Ser-ADPr	PARP15macro2	250
Cys-ADPr	SpyD	5422	5055		Cys-ADPr	PARP15macro2	312
n/a	SpyD	146	142		Glu-ADPr	PARP15macro2	19763
no peptide	SpyD	44	13		n/a	PARP15macro2	464
Ser-ADPr	PARP14macro2	450			Ser-ADPr	ARH3	19197
Cys-ADPr	PARP14macro2	61	70		Cys-ADPr	ARH3	690
n/a	PARP14macro2	131	59		Glu-ADPr	ARH3	23726
no peptide	PARP14macro2	17	113		n/a	ARH3	7612
Ser-ADPr	PARP15macro2	28	17		Ser-ADPr	MACROD1	240
Cys-ADPr	PARP15macro2	192	26		Cys-ADPr	MACROD1	372
n/a	PARP15macro2	11	19		Glu-ADPr	MACROD1	22105
no peptide	PARP15macro2	46	229		n/a	MACROD1	450
				mean	sd
Ser-ADPr	non treated	15	28	21.5	9.19239		70
Ser-ADPr	ARH3	15692	14011	14851.5	1188.65		19197
Ser-ADPr	SpyD	107	137	122	21.2132		/
Ser-ADPr	PARP14macro2	450	489	469.5	27.5772		72
Ser-ADPr	PARP15macro2	28	17	22.5	7.77817		250
Cys-ADPr	non treated	19	161	90	100.409		353
Cys-ADPr	ARH3	444	392	418	36.7696		690
Cys-ADPr	SpyMacroD	5422	5055	5238.5	259.508		/
Cys-ADPr	PARP14macro2	61	70	65.5	6.36396		302
Cys-ADPr	PARP15macro2	192	26	109	117.38		312
n/a	non treated	24	35	29.5	7.77817		318
n/a	ARH3	5100	4189	4644.5	644.174		7612
n/a	SpyD	146	142	144	2.82843		/
n/a	PARP14macro2	131	59	95	50.9117		349
n/a	PARP15macro2	11	19	15	5.65685		464

## Sheet: Figure 4c
	%		bckground substract
MACROD1	capped	non-capped	capped	non-capped
0	77	23		23
0.1	66	35		35
0.25	59	41		41
0.5	18	82		82
0.75	13	87		87
1	10	90		90
2	9	91		91
	%		bckground substract
TARG1	capped	non-capped	capped	non-capped
0	73	27		27
0.1	66	34		34
0.25	51	49		49
0.5	33	67		67
0.75	28	72		72
1	32	68		68
2	13	87		87
	%		bckground substract
PARP9 macro1	capped	non-capped	capped	non-capped
0	93	7		7
0.1	23	77		77
0.25	8	92		92
0.5	4	96		96
0.75	4	96		96
1	2	98		98
2	5	95		95
	%		bckground substract
PARP14 macro1	capped	non-capped	capped	non-capped
0	93	7		7
0.1	91	9		9
0.25	87	13		13
0.5	77	23		23
0.75	72	28		28
1	58	42		42
2	32	68		68

## Sheet: Figure 5b
nM	%		bckground substract
PARGcat	capped	non-capped	capped	non-capped
0	95	5		5
1	40	60		60
5	25	75		75
10	11	89		89
25	5	95		95
50	4	96		96
100	2	98		98
	%		bckground substract
MACROD2	capped	non-capped	capped	non-capped
0	94	6		6
1	88	12		12
5	73	27		27
10	30	70		70
25	27	73		73
50	25	75		75
100	22	78		78

## Sheet: Figure 5d
PARG				MACROD2
time(min)	decapping activity (%)			time(min)	decapping activity (%)
0	0	0		0	0	0
2	21	0.21		2
5	34	0.34		5	38	0.38
10	43	0.43		10	51	0.51
15	50	0.5		15	57	0.57
20	55	0.55		20	64	0.64
25	58	0.58		25	61	0.61
30	61	0.61		30	64	0.64

## Sheet: Figure 6e
PARG-E755 250 nM
time(min)	decapped
0	0
5	0.16
10	0.22
15	0.37
20	0.54
25	0.51
30	0.51
